# Supplementary material for: Cardiogenic shock in a patient with combined severe aortic and mitral regurgitation treated by a totally percutaneous approach: a case report
Source: Eur Heart J Case Rep. 2025 Apr 15;9(4):ytaf185. doi: 10.1093/ehjcr/ytaf185 (PMC12032388; doi:10.1093/ehjcr/ytaf185)
Supplement: ytaf185_Supplementary_Data [file ytaf185_supplementary_data.zip]

Archive with 7 entries (7 files):
- Table S1 revised.pdf
- Video 1.mp4
- Video 2.mp4
- Video 3.mp4
- Video 4.mp4
- Video 5.mp4
- Video 6.mp4
